# Supplementary material for: Head-to-head comparison of composite and individual biomarkers to predict clinical benefit to PD-1 blockade in non-small cell lung cancer
Source: PLoS One. 2024 Jul 31;19(7):e0293707. doi: 10.1371/journal.pone.0293707 (PMC11290656; doi:10.1371/journal.pone.0293707)
Supplement: S1 Table — (XLSX) [file pone.0293707.s004.xlsx]

## Sheet: Supplementary table S1
Table S1. Overview of all analyzed biomarkers per patient.
Sample ID	1 = DC 6m 0= PD	1 = DC 12m, 0= PD	T= Training, V= Validation	CD8 TILs per mm2	IT-CD8 T cells (%)	PD-1T TILs per mm2	CD3+ positive area per mm2	TLS per mm2	TLS+LA per mm2	CD20+ positive area per mm2	PD-L1 TPS (%)	TIS score	CD8 TILs+ IT CD8 T cells (probability score, DC 6m)	CD3 TILs+ IT CD8 T cells (probability score, DC 6m)	CD8 TILs+ TIS (probability score, DC 12m)	CD8 TILs+ IT CD8 T cells (probability score, DC 12m)
NKI-001	1	1	T	400	32.08	NA	1.28022	0	0	0.148273	0	NA	0.264998	0.191944	NA	0.165201
NKI-002	0	0	T	287	49.12	152	1.79089	0.124688	0.124688	0.187905	40	NA	0.343007	0.314843	NA	0.226571
NKI-003	0	0	T	45	23.33	44	1.07443	0	0	0.0888337	1	NA	0.0803345	0.152197	NA	0.0509736
NKI-004	0	0	T	551.636	24.65	NA	5.17165	0	0.719424	1.64781	0	NA	0.295762	0.340419	NA	0.182402
NKI-005	1	1	T	763	89.87	537	3.35584	0	0	0.627487	0	NA	0.905875	0.821673	NA	0.792636
NKI-006	1	0	T	1273	42.31	828	9.85435	0.214133	0.428266	1.86503	0	8.77	0.870842	0.881582	0.742168	0.722158
NKI-007	0	0	T	295	22.62	434	3.84948	0.452489	0.633484	3.40933	0	6.63	0.152057	0.253524	0.143087	0.0932314
NKI-008	0	0	T	336	3.22	34	2.33224	0.219378	0.767824	1.89287	0	7.43	0.0839552	0.110397	0.138042	0.0504621
NKI-009	0	0	T	164.138	22.06	NA	0.787263	0	0	0.191088	60	NA	0.105757	0.14017	NA	0.0657138
NKI-010	1	1	T	121	51.75	210	4.61624	0	0	0.245829	5	NA	0.266976	0.63012	NA	0.179848
NKI-011	0	0	T	914	16.68	1875	14.2613	0.892857	2.97619	11.072	0	NA	0.478739	0.665758	NA	0.312632
NKI-012	0	0	T	101	20.42	67	0.45975	0	0	0.101065	90	7.47	0.0836776	0.127396	0.0328116	0.052357
NKI-013	0	0	T	145.714	32.68	NA	NA	NA	NA	NA	0	NA	0.149065	NA	NA	0.0946666
NKI-014	0	0	T	197	10.14	25	2.23629	0	0.653595	0.794229	1	6.89	0.0735271	0.133674	0.0659117	0.0448887
NKI-015	0	0	T	794	33.63	351	4.66125	0	0	0.0731844	40	9.79	0.549298	0.41458	0.0975557	0.368651
NKI-016	0	0	T	140.26	26.85	NA	0.343343	0	0	0.0492458	0	NA	0.118665	0.139025	NA	0.0745653
NKI-017	1	1	T	1903	62.5	280	8.37344	0.0320164	0.33297	1.39745	95	7.91	0.987359	0.951196	0.998769	0.950884
NKI-018	0	0	T	435	25.44	201	4.40459	0	0.209644	0.782434	10	7.84	0.234145	0.306615	0.188552	0.143673
NKI-019	1	1	T	1443	21.07	409	6.87585	0.480769	1.28205	2.03192	0	NA	0.841618	0.385568	NA	0.691186
NKI-020	1	1	T	378.117	24.56	NA	6.78458	0	0	0.257492	0	8.13	0.199283	0.434051	0.124455	0.122083
NKI-021	1	1	T	320	20.33	367	3.95735	0.284464	0.437637	1.07696	80	6.75	0.149622	0.239371	0.163071	0.0912642
NKI-022	0	0	T	127	28.97	43	1.04344	0.00676865	0.0406119	0.172837	0	6.73	0.124083	0.169945	0.0396049	0.0784285
NKI-023	0	0	T	300	17.79	161	2.46121	0	0	0.465419	70	NA	0.129844	0.171751	NA	0.0790533
NKI-024	0	0	T	225	0.37	26	1.58943	0.0831255	0.581879	1.43489	0	5.6	0.054467	0.0959122	0.107028	0.0329746
NKI-025	0	0	T	96	8.73	17	1.32258	0	0	0.194001	60	6.5	0.0519602	0.114625	0.0308767	0.0320816
NKI-026	0	0	T	370.992	43.62	NA	1.77237	0	0	0.128377	60	NA	0.346268	0.279151	NA	0.224176
NKI-027	0	0	T	14	48.35	13	0.252235	0	0	0.00461617	0	5.36	0.188802	0.192313	0.012327	0.127833
NKI-028	0	0	T	928.261	1.09	NA	3.27709	0	0.578035	1.21927	0	NA	0.348618	0.111627	NA	0.220589
NKI-029	0	0	T	372.321	16.67	NA	7.0412	0.480769	0.480769	1.28304	20	NA	0.150591	0.327581	NA	0.0911631
NKI-030	0	0	T	182	79.91	128	1.89237	0	0	0.0213445	0	6.18	0.584448	0.549989	0.0653657	0.449643
NKI-031	0	0	T	111	17.11	7	0.159387	0	0	0.00406989	0	NA	0.0756291	0.113873	NA	0.0470361
NKI-032	1	1	T	853	91.49	181	3.3278	0.0507684	0.156921	0.513929	1	7.57	0.928167	0.828081	0.796429	0.827864
NKI-033	0	0	T	17	13.37	15	0.267663	0	0	0.0382853	0	4.14	0.0498061	0.108881	0.0100224	0.0312862
NKI-034	0	0	T	269	35.36	152	4.83282	0	0	0.406993	1	6.53	0.219283	0.449007	0.122151	0.138352
NKI-035	0	0	T	5	15.38	2	0.0806155	0	0	0.00291655	0	4.78	0.0522088	0.109217	0.00982964	0.032955
NKI-036	0	0	T	19	10.64	6	0.589876	0	0	0.0338	0	NA	0.0448136	0.108534	NA	0.0280398
NKI-037	0	0	T	191	81.87	86	1.36429	0	0	0.0615308	60	NA	0.609898	0.480023	NA	0.474431
NKI-038	1	0	T	75	55.56	214	2.03243	0.291545	0.58309	1.86175	0	7.05	0.273311	0.383349	0.026989	0.187851
NKI-039	0	0	T	260	14.52	49	1.44064	0.00790952	0.0870047	0.313916	0	6.09	0.103513	0.133629	0.129032	0.0630203
NKI-040	0	0	T	282	20.08	244	1.23208	0	0	0.0154914	10	6.64	0.13443	0.146399	0.129942	0.0822057
NKI-041	0	0	T	376	45.79	66	2.02987	0	0	0.0464779	60	NA	0.369859	0.313913	NA	0.24162
NKI-042	1	1	T	2731	95.76	319	11.7737	0.0736377	0.31296	1.30774	100	9.71	0.999459	0.999653	0.79021	0.994713
NKI-043	0	0	T	513.035	11.19	NA	3.11318	0	0.636943	1.01577	0	NA	0.179368	0.154787	NA	0.107833
NKI-044	1	1	T	1695.4	1.8	NA	7.56578	0	1.45631	2.29448	95	NA	0.857833	0.161493	NA	0.737211
NKI-045	0	0	T	157	20.4	49	1.23504	0	0	0.0257212	0	7.24	0.0974757	0.147714	0.0476186	0.0604833
NKI-046	0	0	T	241.181	11.41	NA	NA	NA	NA	NA	10	NA	0.0874019	NA	NA	0.0531643
NKI-047	0	0	T	330	29.98	51	2.52943	0.00544025	0.0707233	0.195037	40	7.73	0.21214	0.243267	0.118073	0.131653
NKI-048	1	1	T	152	54.29	193	1.13645	0	0	0.00601201	95	NA	0.306672	0.285327	NA	0.20799
NKI-049	0	0	T	52	13.3	11	0.492879	0	0	0.104557	0	NA	0.05496	0.112467	NA	0.0343275
NKI-050	0	0	T	507	27.05	380	3.97249	0.131926	0.329815	1.33003	1	6.94	0.287786	0.298654	0.428008	0.177878
NKI-051	0	0	T	85	14.47	2	0.434734	0	0	0.0681956	0	5.61	0.0633189	0.113829	0.0268781	0.039405
NKI-052	1	1	T	473	35.65	139	1.74742	0.024947	0.137208	0.281935	0	6.67	0.340233	0.233076	0.415193	0.215323
NKI-053	1	0	T	595.261	6.53	NA	2.10426	0	0	0.417734	0	NA	0.189602	0.118692	NA	0.113991
NKI-054	1	0	T	146	35.89	31	0.663606	0	0.13	0.206208	0	NA	0.167023	0.176535	NA	0.106857
NKI-055	0	0	T	24	25.37	0	0.244484	0	0	0.0229346	0	NA	0.0821614	0.132601	NA	0.0525204
NKI-056	1	1	V	148	18.58	265	1.34773	0	0.141643	0.217843	1	6.85	0.0887281	0.144673	0.0461784	0.0549907
NKI-057	0	0	V	220	9.64	67	6.19735	0	0.481928	2.73072	0	7.06	0.0769977	0.213428	0.0749965	0.0468721
NKI-058	0	0	V	66	13.17	25	0.319682	0	0.350877	0.565968	40	NA	0.056926	0.109336	NA	0.0354729
NKI-059	1	0	V	94	61.54	24	0.331251	0	0	0.00266784	90	NA	0.338234	0.241957	NA	0.237746
NKI-060	0	0	V	1104.91	67.42	NA	5.80838	0	0.199442	0.673714	80	NA	0.911821	0.875288	NA	0.787866
NKI-061	0	0	V	132	20.83	70	1.05839	0	0	0.104408	0	7.14	0.0925615	0.144094	0.0404469	0.0576752
NKI-062	0	0	V	274	18.63	80	2.58883	0.191361	0.503007	2.61655	0	6.94	0.124952	0.179851	0.111885	0.0763194
NKI-063	0	0	V	107	30.19	83	0.865151	0	0	0.0292993	0	6.88	0.123263	0.167297	0.0339259	0.0783425
NKI-064	0	0	V	599.31	44.88	NA	2.38792	0	0	0.101385	100	NA	0.517195	0.33835	NA	0.347427
NKI-065	1	1	V	448	44.14	115	3.2046	0.140647	0.281294	0.451861	0	NA	0.402889	0.404848	NA	0.262943
NKI-066	1	1	V	3172	84.34	130	13.7298	0	0	0.292614	100	9.98	0.99977	0.999707	0.587997	0.997488
NKI-067	0	0	V	233	87.19	98	0.496463	0	0	0.00820384	0	7.09	0.685438	0.372654	0.0813578	0.550087
NKI-068	0	0	V	249	82.48	44	0.862836	0.00491594	0.00491594	0.0468747	40	NA	0.651432	0.404527	NA	0.510146
NKI-069	1	1	V	423.529	63.61	NA	2.33913	0	0	1.45128	0	NA	0.580395	0.48435	NA	0.416885
NKI-070	0	0	V	50	62.3	68	1.23672	0	0	0.00976967	0	8.02	0.318572	0.339622	0.0254434	0.225788
NKI-071	0	0	V	66.3462	20.29	NA	0.493697	0	0	0.0835451	0	NA	0.0755549	0.127831	NA	0.0475368
NKI-072	0	0	V	NA	NA	26	1.5104	0	0	0.164975	NA	NA	NA	NA	NA	NA
NKI-073	1	1	V	630	42.6	298	2.35445	0	0.549451	0.33768	0	NA	0.517068	0.318055	NA	0.345936
NKI-074	0	0	V	984	52.16	61	8.09011	0.0304586	0.269776	0.994565	60	5.83	0.808605	0.88829	0.995561	0.634804
NKI-075	1	1	V	232	17.24	110	2.22502	0	0.105152	0.330271	40	6.79	0.106114	0.162755	0.0867333	0.0649764
NKI-076	0	0	V	239	37.77	43	1.11712	0	0.0336247	0.170695	1	NA	0.221418	0.207101	NA	0.140917
NKI-077	0	0	V	40	4.29	6	0.321636	0	0	0.0237195	0	5.79	0.0367493	0.093465	0.0174087	0.0227566
NKI-078	0	0	V	501	66.58	457	7.71767	0	0	0.505759	0	7.83	0.6581	0.949125	0.254939	0.48747
NKI-079	1	0	V	116.129	32.78	NA	2.33685	0	0	0.0276756	70	NA	0.138733	0.2506	NA	0.0885215
NKI-080	0	0	V	732	73.97	321	2.18981	0	0	0.0570336	1	8.78	0.827929	0.548912	0.270214	0.672833
NKI-081	0	0	V	113	17.43	6	1.6987	0	0	0.358935	0	NA	0.0770103	0.149606	NA	0.0479004
NKI-082	1	1	V	279	13.04	213	3.92557	0.0343548	0.295451	1.08302	0	6.9	0.103216	0.184462	0.11721	0.0626449
NKI-083	0	0	V	199.282	4.32	NA	2.53492	0	0	0.109869	100	6.32	0.0589316	0.116307	0.0738505	0.0358275
NKI-084	0	0	V	152	49.38	204	1.13257	0	0.23753	0.376679	0	NA	0.264605	0.259904	NA	0.176134
NKI-085	0	0	V	319	16.83	41	2.10698	0.113088	0.490048	0.97071	0	NA	0.131906	0.157784	NA	0.0801059
NKI-086	0	0	V	209	5.59	21	1.43842	0.047824	0.173905	0.661971	0	5.95	0.0637693	0.107811	0.0860978	0.0387583
NKI-087	0	0	V	1441.99	17.82	NA	6.45515	0	0.367647	4.22544	90	NA	0.825773	0.318392	NA	0.671544
NKI-088	0	0	V	36	7.04	9	0.453239	0	0	0.0472437	10	NA	0.0406569	0.0996383	NA	0.0252655
NKI-089	1	0	V	138	3.51	17	1.71382	0	0	0.75818	0	NA	0.0476799	0.105092	NA	0.0291588
NKI-090	0	0	V	43	13.87	3	0.40932	0	0	0.0142619	1	5.44	0.0547966	0.112249	0.0170706	0.0342993
NKI-091	0	0	V	39	16.39	21	0.35158	0	0	0.00789312	0	NA	0.0599567	0.116246	NA	0.037682
NKI-092	0	0	V	172	37.35	31	1.13149	0	0.00786411	0.07639	30	5.93	0.186974	0.205923	0.0617904	0.119655
NKI-093	1	0	V	479.282	39.02	NA	3.49402	0	0	0.430947	70	8.01	0.375266	0.380823	0.207555	0.240623
NKI-094	0	0	V	240	3.75	150	2.12815	0	0.221239	0.34131	1	NA	0.0649582	0.110049	NA	0.0393285
NKI-095	0	0	V	115	10.66	18	0.48689	0	0.0247402	0.206155	0	NA	0.0593131	0.107097	NA	0.0365982
NKI-096	1	1	V	582	36.78	211	4.80956	0	0.553506	1.5751	0	NA	0.425695	0.465175	NA	0.274613
NKI-097	0	0	V	184	10.64	101	2.40067	0.100604	0.603622	0.91169	0	5.68	0.0722413	0.13849	0.0714983	0.0441878
NKI-098	0	0	V	632	58.28	230	6.43291	0.0792079	0.237624	1.45268	100	8.6	0.665504	0.848465	0.23702	0.484503
NKI-099	0	0	V	242	14.78	55	1.04109	0	0.0249875	0.152292	0	7.13	0.099495	0.126208	0.08555	0.0606982
NKI-100	0	0	V	268	17.43	85	2.18761	0	0	0.0569181	0	6.9	0.117731	0.162513	0.108693	0.0718445
NKI-101	0	0	V	380	35.19	152	1.64888	0.028937	0.199344	0.625275	0	6.82	0.278385	0.225001	0.2328	0.175065
NKI-102	0	0	V	189	13.48	13	0.674632	0	0	0.0370306	0	NA	0.0817629	0.115997	NA	0.0501128
NKI-103	0	0	V	1011.92	32.4	NA	6.77364	0	0.424628	1.40722	0	8.3	0.688183	0.557966	0.725606	0.496971
NKI-104	0	0	V	616	16.68	236	7.22562	0.138366	0.596705	2.00438	0	8.71	0.27106	0.335938	0.205384	0.165375
NKI-105	0	0	V	59.4828	1.45	NA	0.331287	0	0	0.0280147	0	NA	0.0346187	0.0889156	NA	0.0213275
NKI-106	0	0	V	124	22.94	56	1.22043	0	0	0.0902591	0	6.21	0.0981677	0.155583	0.0392423	0.0614348
NKI-107	0	0	V	185	23.2	126	0.827391	0	0	0.0338842	0	NA	0.116696	0.144524	NA	0.072433
NKI-108	1	1	V	175	38.34	181	3.33858	0.330033	1.32013	7.0137	100	7.82	0.194728	0.362226	0.0497995	0.124898
NKI-109	0	0	V	341	99.02	206	1.9606	0	0	0.0319517	80	NA	0.824122	0.697414	NA	0.707655
NKI-110	1	1	V	381	23.05	225	3.57914	0.13624	0.681199	2.05153	1	NA	0.191046	0.244997	NA	0.116703
NKI-111	0	0	V	196	27.34	35	1.46109	0.0127854	0.0536988	0.379919	0	NA	0.139652	0.180417	NA	0.0871661
NKI-112	0	0	V	48	23.99	22	0.444169	0	0	0.0799103	10	6.01	0.083122	0.135228	0.019392	0.0527722
NKI-113	1	1	V	595	34.1	226	3.76145	0.155616	0.466847	1.79558	30	NA	0.409245	0.35325	NA	0.261792
NKI-114	0	0	V	52	50.51	12	0.569085	0	0	0.0151982	0	NA	0.221378	0.221484	NA	0.149922
NKI-115	0	0	V	255.276	3.54	NA	1.87161	0	0	0.284247	0	NA	0.0673037	0.106764	NA	0.0406925
NKI-116	1	1	V	1155.74	18.87	NA	5.58172	0.925926	2.77778	9.29463	0	NA	0.674359	0.292948	NA	0.488326
NKI-117	0	0	V	365.273	91.69	NA	1.39631	0	0	0.0394228	70	8.41	0.786951	0.552656	0.102615	0.65455
NKI-118	1	0	V	260	23.93	160	2.7761	0.0465333	0.217155	0.206099	0	5.61	0.145633	0.216829	0.147096	0.089745
NKI-119	1	0	V	280	15.98	67	1.3164	0	0.0597372	0.18495	0	6.91	0.115312	0.135619	0.11764	0.0701794
NKI-120	1	1	V	1562	46.55	352	9.83388	0.663717	1.32743	5.93018	1	8.26	0.946989	0.913713	0.976227	0.856208
NKI-121	1	0	V	216.667	42.43	NA	1.69384	0	0	0.067769	1	5.02	0.244665	0.266274	0.11159	0.158161
NKI-122	0	0	V	90	25.31	24	0.205581	0	0	0.00346256	40	NA	0.0980491	0.131596	NA	0.0619341
NKI-123	0	0	V	396	39.23	80	3.15387	0.0177205	0.0649753	0.203868	30	NA	0.322608	0.355211	NA	0.205692
NKI-124	0	0	V	311	62.72	31	NA	NA	NA	NA	0	NA	0.494243	NA	NA	0.348623
NKI-125	1	1	V	245	5.09	104	NA	NA	NA	NA	0	6.95	0.0694158	NA	0.0914363	0.0420353
NKI-126	0	0	V	267	11.11	NA	1.12209	0	0	0.0971475	2	NA	0.0929217	0.117885	NA	0.0563683
NKI-127	1	1	V	456	56.8	60	1.5535	0	0	0.0193917	100	NA	0.534591	0.340278	NA	0.371671
NKI-128	1	1	V	296	69.57	1	1.26616	0	0	0.0482778	5	NA	0.554208	0.387096	NA	0.405309
NKI-129	0	0	V	95	34.14	27	0.471206	0	0	0.0362258	0	6.98	0.138252	0.162703	0.0310978	0.088781
NKI-130	0	0	V	267	45.91	44	NA	NA	NA	NA	20	NA	0.301655	NA	NA	0.196825
NKI-131	0	0	V	153	42.38	29	0.874254	0	0	0.0809763	30	7.25	0.211884	0.210919	0.0463233	0.137822
NKI-132	1	0	V	273.529	4.73	NA	2.20773	0	0	1.30341	0	NA	0.0744299	0.114075	NA	0.0449534
NKI-133	0	0	V	NA	NA	NA	NA	NA	NA	NA	0	5.48	NA	NA	NA	NA
NKI-134	1	0	V	927	54.17	NA	4.66	0	0	0.07	20	9.03	0.795002	0.661437	0.332714	0.618576
NKI-135	0	0	V	NA	NA	NA	NA	NA	NA	NA	0	5.4	NA	NA	NA	NA
