# Supplementary material for: Head-to-head comparison of composite and individual biomarkers to predict clinical benefit to PD-1 blockade in non-small cell lung cancer
Source: PLoS One. 2024 Jul 31;19(7):e0293707. doi: 10.1371/journal.pone.0293707 (PMC11290656; doi:10.1371/journal.pone.0293707)
Supplement: S2 Table — * indicates an interaction term. (XLSX) [file pone.0293707.s005.xlsx]

## Sheet: Supplementary table S2
Table S2. Predictive accuracy of individual and composite biomarkers at a prespecified criterium of ≥90% sensitivity for detecting disaese control (DC) at 6 months in the training cohort. * indicates an interaction term.
Model	Sensitivity ≥90%	Specificity	Specificity 95% CI lower limit	Specificity 95% CI upper limit	PPV	NPV	AUC	AUC 95% CI lower limit	AUC 95% CI upper limit
PD-1T * LA	0.916667	73	54	88	58	96	85	73	97
PD-1T * PD-L1	0.916667	73	54	88	58	96	85	74	97
PD-1T * CD3	0.916667	73	54	88	58	96	86	72	99
PD-1T * IT-CD8	0.916667	73	54	88	58	96	86	70	100
PD-1T * CD20	0.916667	70	51	85	55	95	85	72	98
PD-1T	0.916667	70	51	85	55	95	82	68	95
PD-1T * TLS	0.916667	70	51	85	55	95	84	71	97
CD8 * IT-CD8	0.9375	62	45	77	50	96	83	73	94
PD-1T * TIS	1	60	36	81	47	100	83	67	99
LA * TIS	1	55	32	77	47	100	82	67	98
TIS	1	55	32	77	47	100	81	65	98
CD3 * TIS	1	55	32	77	47	100	84	69	100
CD3 * IT-CD8	0.9375	54	37	71	47	95	78	65	92
PD-1T * CD8	0.916667	53	34	72	44	94	82	68	97
TLS * CD20	0.9375	51	34	68	45	95	73	59	88
LA * CD20	0.9375	51	34	68	45	95	72	58	87
TLS * TIS	1	50	27	73	44	100	86	72	100
CD20 * TIS	1	50	27	73	44	100	84	68	100
CD20	0.9375	49	32	66	44	95	71	56	86
IT-CD8 * TIS	1	45	23	68	42	100	89	74	100
PD-L1 * TIS	1	45	23	68	42	100	81	64	98
CD8 * LA	0.9375	41	25	58	41	94	79	63	95
PD-L1 * IT-CD8	0.9375	38	23	55	38	94	76	62	91
TLS * CD3	0.9375	38	22	55	39	93	77	63	91
LA * CD3	0.9375	38	22	55	39	93	76	62	90
CD20 * CD3	0.9375	38	22	55	39	93	77	62	91
PD-L1 * CD3	0.9375	35	20	53	38	93	74	58	89
CD3	0.9375	35	20	53	38	93	74	59	88
CD8 * TLS	0.9375	35	20	53	38	93	78	63	92
CD8 * CD20	0.9375	32	18	50	38	92	78	63	93
PD-L1 * CD20	0.9375	32	18	50	38	92	59	42	76
CD8 * CD3	0.9375	32	18	50	38	92	76	61	92
CD8	0.9375	28	15	45	35	92	76	60	91
PD-L1 * CD8	0.9375	26	13	42	34	91	77	61	92
CD8 TILs * TIS	1	25	9	49	35	100	85	66	100
PD-L1 * LA	0.9375	24	12	41	35	90	64	47	80
TLS * IT-CD8	0.9375	8	2	22	31	75	78	62	93
LA * IT-CD8	0.9375	8	2	22	31	75	75	59	92
CD20 * IT-CD8	0.9375	8	2	22	31	75	75	59	92
IT-CD8	0.9375	8	2	21	29	75	74	57	90
TLS * LA	1	3	0	14	31	100	64	49	80
PD-L1	1	0	0	9	29	NA	54	36	72
TLS	1	0	0	9	30	NA	62	46	77
LA	1	0	0	9	30	NA	60	44	76
PD-L1 * TLS	1	0	0	9	30	NA	58	41	76
