# Supplementary material for: Head-to-head comparison of composite and individual biomarkers to predict clinical benefit to PD-1 blockade in non-small cell lung cancer
Source: PLoS One. 2024 Jul 31;19(7):e0293707. doi: 10.1371/journal.pone.0293707 (PMC11290656; doi:10.1371/journal.pone.0293707)
Supplement: S3 Table — * indicates an interaction term. (XLSX) [file pone.0293707.s006.xlsx]

## Sheet: Supplementary table S3
Table S3. Predictive accuracy of individual and composite biomarkers at a prespecified criterium of ≥90% sensitivity for detecting disaese control (DC) at 12 months in the training cohort. * indicates an interaction term.
Model	Sensitivity ≥90%	Specificity	Specificity 95% CI lower limit	Specificity 95% CI upper limit	PPV	NPV	AUC	AUC 95% CI lower limit	AUC 95% CI upper limit
PD-1T * CD8	1	73	54	87	50	100	91	82	100
PD-1T * CD3	1	70	51	84	47	100	90	80	100
PD-1T * TLS	1	70	51	84	47	100	82	70	95
CD8 * TIS	1	68	45	86	46	100	91	79	100
PD-1T	1	67	48	82	45	100	82	70	95
PD-1T * CD20	1	67	48	82	45	100	85	74	97
PD-1T * LA	1	67	48	82	45	100	81	68	94
PD-1T * PD-L1	1	67	48	82	45	100	85	72	97
CD8 * IT-CD8	0.916667	63	47	77	41	96	85	73	96
CD3 * IT-CD8	0.916667	59	42	74	39	96	82	70	94
LA * IT-CD8	0.916667	56	40	72	38	96	82	69	94
PD-L1 * CD8	0.916667	56	40	71	37	96	80	65	94
PD-1T * TIS	1	55	32	76	33	100	80	61	99
CD8 * LA	0.916667	54	37	69	37	96	82	66	98
PD-1T * IT-CD8	1	52	34	69	36	100	84	70	98
CD3 * TIS	1	50	28	72	35	100	83	65	100
LA * TIS	1	50	28	72	35	100	77	57	97
TIS	1	50	28	72	35	100	77	57	97
CD-20 * IT-CD8	0.916667	49	33	65	34	95	73	55	91
TLS * CD20	0.916667	49	33	65	34	95	68	52	85
TLS * IT-CD8	0.916667	49	33	65	34	95	76	58	93
CD20 * CD3	0.916667	46	31	63	33	95	81	68	95
CD20 * TIS	1	45	24	68	33	100	76	53	98
IT-CD8 * TIS	1	45	24	68	33	100	83	64	100
TLS * TIS	1	45	24	68	33	100	80	60	99
CD20	0.916667	44	28	60	32	95	66	49	83
IT-CD8	0.916667	44	29	60	31	95	74	56	92
PD-L1 * IT-CD8	0.916667	42	27	58	31	95	80	65	94
CD8 * CD3	0.916667	41	26	58	31	94	81	67	95
CD8 * TLS	0.916667	41	26	58	31	94	79	64	95
PD-L1 * CD3	0.916667	41	26	58	31	94	77	62	92
PD-L1 * TIS	1	41	21	64	32	100	80	59	100
TLS * CD3	0.916667	41	26	58	31	94	79	64	94
CD3	0.916667	39	24	55	31	94	76	61	92
LA * CD3	0.916667	39	24	55	31	94	79	64	94
CD8	0.916667	37	23	53	29	94	80	65	95
CD8 * CD20	0.916667	37	22	53	30	94	82	66	97
PD-L1 * TLS	0.916667	17	7	32	24	88	64	43	85
LA * CD20	0.916667	10	3	23	23	80	55	33	76
PD-L1 * CD20	0.916667	5	1	17	22	67	43	21	64
PD-L1 * LA	0.916667	2	0	13	22	50	65	44	86
TLS * LA	1	2	0	13	23	100	59	42	76
LA	1	0	0	9	23	NA	58	40	75
PD-L1	1	0	0	8	22	NA	64	45	84
TLS	1	0	0	9	23	NA	59	43	76
